# Supplementary material for: Potential Distribution of Invasive Boxwood Blight Pathogen (Calonectria pseudonaviculata) as Predicted by Process-Based and Correlative Models
Source: Biology (Basel). 2022 Jun 1;11(6):849. doi: 10.3390/biology11060849 (PMC9220671; doi:10.3390/biology11060849)
Supplement: Supplementary file 1 [file biology-11-00849-s001.zip]

Archive with 2 entries (2 files):
- File S1_Cps_presence_records.xlsx
- Supporting_Info_BOXB_SDM2.pdf
