# Supplementary material for: Potential Distribution of Invasive Boxwood Blight Pathogen (Calonectria pseudonaviculata) as Predicted by Process-Based and Correlative Models
Source: Biology (Basel). 2022 Jun 1;11(6):849. doi: 10.3390/biology11060849 (PMC9220671; doi:10.3390/biology11060849)
Supplement: Supplementary file 1 [file biology-11-00849-s001.zip › File S1_Cps_presence_records.xlsx]

## Sheet: Sheet 1
Continent	Country	Region	Site	Latitude	Longitude	Year	Corr_mod	Source
Asia	Georgia	Abkhazia	Novyi Afon	43°6.6'N	40°45'E	2011	0	Gasich EL, Kazartsev IA, Gannibal PB, Koval AG, Shipilova NP, Khlopunova LB, Ovsyannikova EI (2013) Calonectria pseudonaviculata - a new for Abkhazia species, the causal agent of boxwood blight. Mikologiya I Fitopatologiya 47: 129–131.
Asia	Georgia	Ajaria	Kintrishi Protected Area	41°45'N	42°2.4'E	2015	1	Patarkalashvili T (2017) Forest biodiversity of Georgia and endangered plant species. Annals of Agrarian Science 15: 349–351. https://doi.org/10.1016/j.aasci.2017.06.002
Asia	Georgia	Ajaria	Mtirala National Park	41°39.6'N	41°52.8'E	2010	0	Gorgiladze L, Meparishvili G, Sikharulidze Z, Natsarishvili K, Davitadze R (2011) First report of Cylindrocladium buxicola in Georgia. Plant Disease 23: 24. https://doi.org/10.1094/PDIS-93-6-0670B
Asia	Georgia	Guria	Guria	41°56.4'N	42°3'E	2015	0	Patarkalashvili T (2017) Forest biodiversity of Georgia and endangered plant species. Annals of Agrarian Science 15: 349–351. https://doi.org/10.1016/j.aasci.2017.06.002
Asia	Georgia	Guria	Lanchkhuti	42°5.4'N	42°2.4'E	2015	0	Matsiakh I (2016) Assessment of forest pests and diseases in native boxwood forests of Georgia: final report. Assessment of Forest Pests and Diseases. Available from: https://www.enpi-fleg.org/site/assets/files/1939/assessment_of_pests_and_diseases_in_georgian_forests_i_matsiakh_final_final.pdf.
Asia	Georgia	Imereti	Ajameti Managed Reserve	42°6.6'N	42°45'E	2015	0	Patarkalashvili T (2017) Forest biodiversity of Georgia and endangered plant species. Annals of Agrarian Science 15: 349–351. https://doi.org/10.1016/j.aasci.2017.06.002
Asia	Georgia	Imereti	Tkibuli, Zestafoni 10	42°19.8'N	43°1.8'E	2015	0	Iryna Matsiakh, pers. comm.
Asia	Georgia	Imereti	Tkibuli, Zestafoni 13	42°20.4'N	43°2.4'E	2015	1	Iryna Matsiakh, pers. comm.
Asia	Georgia	Imereti	Tkibuli, Zestafoni 4	42°17.4'N	43°0'E	2015	0	Iryna Matsiakh, pers. comm.
Asia	Georgia	Imereti	Tkibuli, Zestafoni 9	42°22.8'N	42°57'E	2015	1	Iryna Matsiakh, pers. comm.
Asia	Georgia	Kakheti	Telavi, Akhmeta 5	41°56.4'N	45°49.8'E	2015	0	Iryna Matsiakh, pers. comm.
Asia	Georgia	Kakheti	Telavi, Akhmeta 6	41°57'N	45°49.8'E	2015	1	Iryna Matsiakh, pers. comm.
Asia	Georgia	Samegrelo-Zemo Svaneti	Kolkheti National Park	42°9'N	41°51'E	2015	0	Matsiakh I (2016) Assessment of forest pests and diseases in native boxwood forests of Georgia: final report. Assessment of Forest Pests and Diseases. Available from: https://www.enpi-fleg.org/site/assets/files/1939/assessment_of_pests_and_diseases_in_georgian_forests_i_matsiakh_final_final.pdf.
Asia	Georgia	Samegrelo-Zemo Svaneti	Martvili	42°25.2'N	42°22.8'E	2015	1	Matsiakh I (2016) Assessment of forest pests and diseases in native boxwood forests of Georgia: final report. Assessment of Forest Pests and Diseases. Available from: https://www.enpi-fleg.org/site/assets/files/1939/assessment_of_pests_and_diseases_in_georgian_forests_i_matsiakh_final_final.pdf.
Asia	Georgia	Samegrelo-Zemo Svaneti	Tsalendjikha	42°37.2'N	42°4.2'E	2015	1	Matsiakh I (2016) Assessment of forest pests and diseases in native boxwood forests of Georgia: final report. Assessment of Forest Pests and Diseases. Available from: https://www.enpi-fleg.org/site/assets/files/1939/assessment_of_pests_and_diseases_in_georgian_forests_i_matsiakh_final_final.pdf.
Asia	Georgia	Samegrelo-Zemo Svaneti	Zugdidi, Martvili, Tsalendjikha 1	42°24'N	41°49.2'E	2015	1	Matsiakh I (2016) Assessment of forest pests and diseases in native boxwood forests of Georgia: final report. Assessment of Forest Pests and Diseases. Available from: https://www.enpi-fleg.org/site/assets/files/1939/assessment_of_pests_and_diseases_in_georgian_forests_i_matsiakh_final_final.pdf.
Asia	Georgia	Samegrelo-Zemo Svaneti	Zugdidi, Martvili, Tsalendjikha 11	42°29.4'N	42°24.6'E	2015	0	Iryna Matsiakh, pers. comm.
Asia	Georgia	Samegrelo-Zemo Svaneti	Zugdidi, Martvili, Tsalendjikha 3	42°39'N	42°13.2'E	2015	0	Iryna Matsiakh, pers. comm.
Asia	Georgia	Samegrelo-Zemo Svaneti	Zugdidi, Martvili, Tsalendjikha 4	42°39'N	42°12.6'E	2015	0	Iryna Matsiakh, pers. comm.
Asia	Georgia	Samegrelo-Zemo Svaneti	Zugdidi, Martvili, Tsalendjikha 5	42°38.4'N	42°12'E	2015	0	Iryna Matsiakh, pers. comm.
Asia	Georgia	Samegrelo-Zemo Svaneti	Zugdidi, Martvili, Tsalendjikha 6	42°40.8'N	42°9.6'E	2015	0	Iryna Matsiakh, pers. comm.
Asia	Georgia	Samegrelo-Zemo Svaneti	Zugdidi, Martvili, Tsalendjikha 7	42°41.4'N	42°9.6'E	2015	1	Iryna Matsiakh, pers. comm.
Asia	Georgia	Samegrelo-Zemo Svaneti	Zugdidi, Martvili, Tsalendjikha 9	42°36'N	42°21'E	2015	1	Iryna Matsiakh, pers. comm.
Asia	Iran	Gilan	Asalem	37°43.2'N	48°57.6'E	2014	0	Khazaeli P, Rezaee S, Mirabolfathy M, Zamanizade H, Kiadaliri H (2018) Genetic and phenotypic variation of Calonectria pseudonaviculata isolates causing boxwood blight disease in the Hyrcanian forest of Iran. Agricultural Research & Technology: Open Access Journal 19: 556081. https://doi.org/10.19080/artoaj.2018.19.556081
Asia	Iran	Gilan	Astara Chai	38°25.2'N	48°52.2'E	2011	1	Khazaeli P, Rezaee S, Mirabolfathy M, Zamanizade H, Kiadaliri H (2018) Genetic and phenotypic variation of Calonectria pseudonaviculata isolates causing boxwood blight disease in the Hyrcanian forest of Iran. Agricultural Research & Technology: Open Access Journal 19: 556081. https://doi.org/10.19080/artoaj.2018.19.556081
Asia	Iran	Gilan	Bijar Sara	37°3'N	49°54'E	2014	0	Khazaeli P, Rezaee S, Mirabolfathy M, Zamanizade H, Kiadaliri H (2018) Genetic and phenotypic variation of Calonectria pseudonaviculata isolates causing boxwood blight disease in the Hyrcanian forest of Iran. Agricultural Research & Technology: Open Access Journal 19: 556081. https://doi.org/10.19080/artoaj.2018.19.556081
Asia	Iran	Gilan	Escolac	37°1.2'N	49°33'E		1	Shanjani PS, Javadi H, Rasoulzadeh L, Amirkhani M, Salehi Shanjani P, Javadi H, Rasoulzadeh L, Amirkhani M (2018) Evaluation of genetic differentiation among healthy and infected Buxus hyrcana with boxwood blight using RAPD and ISSR markers. New Zealand Journal of Forestry Science 48. https://doi.org/10.1186/s40490-018-0120-z
Asia	Iran	Gilan	Gisum	37°39.6'N	49°1.2'E	2011	0	Mirabolfathy M (2013) Outbreak of boxwood tree leaf drop in Guilan and Mazandaran forests. Page 8 in 1st Iranian Mycological Congress, University of Guilan, Rasht, Iran.
Asia	Iran	Gilan	Lirehsar, Tonekabon	37°19.8'N	49°10.2'E	2012	0	Mirabolfathy M (2013) Outbreak of boxwood tree leaf drop in Guilan and Mazandaran forests. Page 8 in 1st Iranian Mycological Congress, University of Guilan, Rasht, Iran.
Asia	Iran	Gilan	Roudsar	37°8.4'N	50°16.8'E	2011	1	Mirabolfathy M (2013) Outbreak of boxwood tree leaf drop in Guilan and Mazandaran forests. Page 8 in 1st Iranian Mycological Congress, University of Guilan, Rasht, Iran.
Asia	Iran	Gilan	Siahkal	37°9'N	49°52.8'E	2011	0	Mirabolfathy M (2013) Outbreak of boxwood tree leaf drop in Guilan and Mazandaran forests. Page 8 in 1st Iranian Mycological Congress, University of Guilan, Rasht, Iran.
Asia	Iran	Golestan	Bandargaz	36°44.4'N	53°59.4'E	2013	0	Khazaeli P, Rezaee S, Mirabolfathy M, Zamanizadeh H, Kia-daliri H (2015) Report of boxwood blight extension to Golestan province forests. Applied Entomology and Phytopathology 83: 85–86.
Asia	Iran	Golestan	Gonbad	37°7.8'N	55°12'E	2011	1	Mirabolfathy M (2013) Outbreak of boxwood tree leaf drop in Guilan and Mazandaran forests. Page 8 in 1st Iranian Mycological Congress, University of Guilan, Rasht, Iran.
Asia	Iran	Mazandaran	Abasabd	36°43.2'N	51°6.6'E	2011	1	Mirabolfathy M (2013) Outbreak of boxwood tree leaf drop in Guilan and Mazandaran forests. Page 8 in 1st Iranian Mycological Congress, University of Guilan, Rasht, Iran.
Asia	Iran	Mazandaran	Amol	36°28.2'N	52°21'E	2014	0	Khazaeli P, Rezaee S, Mirabolfathy M, Zamanizade H, Kiadaliri H (2018) Genetic and phenotypic variation of Calonectria pseudonaviculata isolates causing boxwood blight disease in the Hyrcanian forest of Iran. Agricultural Research & Technology: Open Access Journal 19: 556081. https://doi.org/10.19080/artoaj.2018.19.556081
Asia	Iran	Mazandaran	Jeesa, Tonekabon	36°29.4'N	52°22.8'E	2012	0	Mirabolfathy M (2013) Outbreak of boxwood tree leaf drop in Guilan and Mazandaran forests. Page 8 in 1st Iranian Mycological Congress, University of Guilan, Rasht, Iran.
Asia	Iran	Mazandaran	Nour	36°34.8'N	52°1.8'E	2011	1	Mirabolfathy M (2013) Outbreak of boxwood tree leaf drop in Guilan and Mazandaran forests. Page 8 in 1st Iranian Mycological Congress, University of Guilan, Rasht, Iran.
Asia	Iran	Mazandaran	Qaemshahr	36°28.2'N	52°51.6'E	2014	0	Khazaeli P, Rezaee S, Mirabolfathy M, Zamanizade H, Kiadaliri H (2018) Genetic and phenotypic variation of Calonectria pseudonaviculata isolates causing boxwood blight disease in the Hyrcanian forest of Iran. Agricultural Research & Technology: Open Access Journal 19: 556081. https://doi.org/10.19080/artoaj.2018.19.556081
Asia	Iran	Mazandaran	Sari	36°34.2'N	53°3.6'E	2014	0	Khazaeli P, Rezaee S, Mirabolfathy M, Zamanizade H, Kiadaliri H (2018) Genetic and phenotypic variation of Calonectria pseudonaviculata isolates causing boxwood blight disease in the Hyrcanian forest of Iran. Agricultural Research & Technology: Open Access Journal 19: 556081. https://doi.org/10.19080/artoaj.2018.19.556081
Asia	Iran	Mazandaran	Sisangan	36°34.2'N	51°48.6'E	2011	0	Mirabolfathy M (2013) Outbreak of boxwood tree leaf drop in Guilan and Mazandaran forests. Page 8 in 1st Iranian Mycological Congress, University of Guilan, Rasht, Iran.
Asia	Iran	Mazandaran	Tuscatoc	36°34.2'N	51°43.8'E		0	Shanjani PS, Javadi H, Rasoulzadeh L, Amirkhani M, Salehi Shanjani P, Javadi H, Rasoulzadeh L, Amirkhani M (2018) Evaluation of genetic differentiation among healthy and infected Buxus hyrcana with boxwood blight using RAPD and ISSR markers. New Zealand Journal of Forestry Science 48. https://doi.org/10.1186/s40490-018-0120-z
Asia	Russia	Krasnodar	Sochi National Park	43°34.2'N	39°44.4'E		0	Castroagudín VL, Yang X, Daughtrey ML, Luster DG, Pscheidt JW, Weiland JE, Crouch JA (2020) Boxwood blight disease: A diagnostic guide. Plant Health Progress 21: 291–300. https://doi.org/10.1094/PHP-06-20-0053-DG
Asia	Turkey	Artvin	Aralik	41°24'N	41°42'E	2012	1	Lehtijarvi A, Doğmuş-Lehtijarvi HT, Oskay F (2014) Cylindrocladium buxicola is threatening the native Buxus sempervirens populations in Turkey – short communication. Plant Protection Science 50: 227–229. https://doi.org/10.17221/18/2014-pps
Asia	Turkey	Artvin	Arhavi, Kamilet	41°16.2'N	41°22.2'E	2015	0	Simsek SA, Katircioglu YZ, Cakar D, Rigling D, Maden S (2019) Impact of fungal diseases on common box (Buxus sempervirens L.) vegetation in Turkey. European Journal of Plant Pathology 153: 1203–1220. https://doi.org/10.1007/s10658-018-01636-4
Asia	Turkey	Artvin	Borcka, Cankurtaran	41°21.6'N	41°40.8'E	2015	0	Simsek SA, Katircioglu YZ, Cakar D, Rigling D, Maden S (2019) Impact of fungal diseases on common box (Buxus sempervirens L.) vegetation in Turkey. European Journal of Plant Pathology 153: 1203–1220. https://doi.org/10.1007/s10658-018-01636-4
Asia	Turkey	Artvin	Cankurtaran	41°23.4'N	41°31.8'E	2012	1	Lehtijarvi A, Doğmuş-Lehtijarvi HT, Oskay F (2014) Cylindrocladium buxicola is threatening the native Buxus sempervirens populations in Turkey – short communication. Plant Protection Science 50: 227–229. https://doi.org/10.17221/18/2014-pps
Asia	Turkey	Artvin	Hatila Valley National Park	41°9.6'N	41°42'E	2012	0	Lehtijarvi A, Doğmuş-Lehtijarvi HT, Oskay F (2014) Cylindrocladium buxicola is threatening the native Buxus sempervirens populations in Turkey – short communication. Plant Protection Science 50: 227–229. https://doi.org/10.17221/18/2014-pps
Asia	Turkey	Bartin	Bartin, Amasra	41°45'N	32°23.4'E	2015	0	Simsek SA, Katircioglu YZ, Cakar D, Rigling D, Maden S (2019) Impact of fungal diseases on common box (Buxus sempervirens L.) vegetation in Turkey. European Journal of Plant Pathology 153: 1203–1220. https://doi.org/10.1007/s10658-018-01636-4
Asia	Turkey	Giresun	Espiye, Gelevere	40°57'N	38°42.6'E	2015	1	Simsek SA, Katircioglu YZ, Cakar D, Rigling D, Maden S (2019) Impact of fungal diseases on common box (Buxus sempervirens L.) vegetation in Turkey. European Journal of Plant Pathology 153: 1203–1220. https://doi.org/10.1007/s10658-018-01636-4
Asia	Turkey	Giresun	Tirebolu	41°0'N	38°48.6'E	2012	0	Lehtijarvi A, Doğmuş-Lehtijarvi HT, Oskay F (2014) Cylindrocladium buxicola is threatening the native Buxus sempervirens populations in Turkey – short communication. Plant Protection Science 50: 227–229. https://doi.org/10.17221/18/2014-pps
Asia	Turkey	Istanbul	Istanbul	41°0.6'N	28°58.8'E	2018	1	Funda Oskay, pers. comm.
Asia	Turkey	Ordu	Ordu	40°59.4'N	37°52.8'E	2012	1	Lehtijarvi A, Doğmuş-Lehtijarvi HT, Oskay F (2014) Cylindrocladium buxicola is threatening the native Buxus sempervirens populations in Turkey – short communication. Plant Protection Science 50: 227–229. https://doi.org/10.17221/18/2014-pps
Asia	Turkey	Rize	Boxwood Protection Forest	40°54.6'N	40°57'E	2012	1	Lehtijarvi A, Doğmuş-Lehtijarvi HT, Oskay F (2014) Cylindrocladium buxicola is threatening the native Buxus sempervirens populations in Turkey – short communication. Plant Protection Science 50: 227–229. https://doi.org/10.17221/18/2014-pps
Asia	Turkey	Rize	Rize-Camlihemsin	41°3'N	41°0'E	2015	0	Simsek SA, Katircioglu YZ, Cakar D, Rigling D, Maden S (2019) Impact of fungal diseases on common box (Buxus sempervirens L.) vegetation in Turkey. European Journal of Plant Pathology 153: 1203–1220. https://doi.org/10.1007/s10658-018-01636-4
Asia	Turkey	Sakarya	Akyazi	40°40.8'N	30°37.2'E	2015	1	Simsek SA, Katircioglu YZ, Cakar D, Rigling D, Maden S (2019) Impact of fungal diseases on common box (Buxus sempervirens L.) vegetation in Turkey. European Journal of Plant Pathology 153: 1203–1220. https://doi.org/10.1007/s10658-018-01636-4
Asia	Turkey	Trabzon	Macka, Esiroglu	40°52.8'N	39°40.8'E	2015	0	Simsek SA, Katircioglu YZ, Cakar D, Rigling D, Maden S (2019) Impact of fungal diseases on common box (Buxus sempervirens L.) vegetation in Turkey. European Journal of Plant Pathology 153: 1203–1220. https://doi.org/10.1007/s10658-018-01636-4
Asia	Turkey	Trabzon	Simsirli	40°48.6'N	39°42.6'E	2012	1	Lehtijarvi A, Doğmuş-Lehtijarvi HT, Oskay F (2014) Cylindrocladium buxicola is threatening the native Buxus sempervirens populations in Turkey – short communication. Plant Protection Science 50: 227–229. https://doi.org/10.17221/18/2014-pps
Europe	Austria	Burgenland	Burgenland	47°9'N	16°16.2'E	2009	1	Cech TL (2009) Phytopathological notes from Austria 2009. Forstschutz Aktuell 47: 6–8.
Europe	Austria	Salzburg	Salzburg	47°48.6'N	13°3.6'E	2009	1	Cech TL (2009) Phytopathological notes from Austria 2009. Forstschutz Aktuell 47: 6–8.
Europe	Belgium	Vlaanderen	Merelbeke	50°58.8'N	3°46.8'E	2000	0	Gehesquière B (2014) Cylindrocladium buxicola nom. cons. prop. (syn. Calonectria pseudonaviculata) on Buxus: molecular characterization, epidemiology, host resistance and fungicide control. Ph.D. dissertation, Ghent University, Ghent, Belgium
Europe	Croatia	Primorsko-Goranska	Opatija	45°21.6'N	14°19.2'E	2009	1	Cech T, Diminic D, Heungens K (2010) Cylindrocladium buxicola causes common box blight in Croatia. Plant Pathology 59: 1169–1169. https://doi.org/10.1111/j.1365-3059.2010.02332.x
Europe	Czech Republic	Jihomoravsky	Moravia	49°15.6'N	16°25.8'E	2010	1	Safrankova I, Kmoch M, Holkova L (2012) First report of Cylindrocladium buxicola on box in Czech Republic. New Disease Reports 25: 5. https://doi.org/10.2307/3761865
Europe	Czech Republic	Kralovehradecky	Nove Mesto nad Metuji	50°20.4'N	16°8.4'E	2017	1	Bartikova M, Holkova L, Safrankova I (2020) Occurrence of boxwood blight (Calonectria pseudonaviculata and C. henricotiae) in historical gardens in the Czech Republic. European Journal of Plant Pathology 158: 135–142. https://doi.org/10.1007/s10658-020-02061-2
Europe	Czech Republic	Kralovehradecky	Nove Mesto nad Metuji	50°20.4'N	16°9'E	2017	0	Thomas Brand, pers. comm.
Europe	Czech Republic	Liberecky	Studenec	50°33'N	15°33'E	2018	1	Bartikova M, Holkova L, Safrankova I (2020) Occurrence of boxwood blight (Calonectria pseudonaviculata and C. henricotiae) in historical gardens in the Czech Republic. European Journal of Plant Pathology 158: 135–142. https://doi.org/10.1007/s10658-020-02061-2
Europe	Czech Republic	Ustecky	Libochovice	50°24.6'N	14°3'E	2017	1	Thomas Brand, pers. comm.
Europe	Denmark	Hovedstaden	Copenhagen	55°40.8'N	12°34.2'E		1	Magnus Gammelgard, pers. comm.
Europe	Denmark	Midtjylland	Aarhus	56°9.6'N	10°12'E		1	Magnus Gammelgard, pers. comm.
Europe	France	Bourgogne-Franche-Comte	Besancon	47°14.4'N	6°1.2'E	2008	1	Department de la sante des forets, France (2014) Cylindrocladium buxicola. Un point sur deux problemes sanitaires du Buis. Informations techniques. (In French) Available at: https://agriculture.gouv.fr/sites/minagri/files/point_dactu_-_deux_nouveaux_problemes_sanitaires_sur_buis_-_juin_2014.pdf (Accessed 1 Sep 2021)
Europe	France	Bourgogne-Franche-Comte	Dijon	47°19.2'N	5°2.4'E	2013	1	Department de la sante des forets, France (2014) Cylindrocladium buxicola. Un point sur deux problemes sanitaires du Buis. Informations techniques. (In French) Available at: https://agriculture.gouv.fr/sites/minagri/files/point_dactu_-_deux_nouveaux_problemes_sanitaires_sur_buis_-_juin_2014.pdf (Accessed 1 Sep 2021)
Europe	France	Centre-Val de Loire	Villandry	47°20.4'N	0°30.6'E		1	Daughtrey ML (2019) Boxwood blight: threat to ornamentals. Annual Review of Phytopathology 57: 189–209. https://doi.org/10.1146/annurev-phyto-082718-100156
Europe	France	Ile-de-France	Paris	48°50.4'N	2°22.8'E		1	Langley H, Mawrey G (2016) Historic Gardens Review. Newsletter 42, March 2016. Available at: https://secure.toolkitfiles.co.uk/clients/25613/sitedata/files/Newsletter-42.pdf (Accessed 1 Sep 2021)
Europe	France	Ile-de-France	St Jean de Beauregard	48°39.6'N	2°9.6'E		1	Langley H, Mawrey G (2016) Historic Gardens Review. Newsletter 42, March 2016. Available at: https://secure.toolkitfiles.co.uk/clients/25613/sitedata/files/Newsletter-42.pdf (Accessed 1 Sep 2021)
Europe	France	Nouvelle-Aquitaine	Charente	45°45'N	0°9'E	2014	1	Department de la sante des forets, France (2014) Cylindrocladium buxicola. Un point sur deux problemes sanitaires du Buis. Informations techniques. (In French) Available at: https://agriculture.gouv.fr/sites/minagri/files/point_dactu_-_deux_nouveaux_problemes_sanitaires_sur_buis_-_juin_2014.pdf (Accessed 1 Sep 2021)
Europe	France	Nouvelle-Aquitaine	La Reole	44°34.8'N	0°2.4'E	2006	1	Saurat C, Fourrier C, Ioos R (2012) First report of blight disease on Buxus caused by Cylindrocladium buxicola in France. Plant Disease 96: 1069–1069. https://doi.org/10.1094/PDIS-03-12-0242-PDN
Europe	Germany	Baden-Wurttemberg	Buchswald bei Grenzach	47°33.6'N	7°40.2'E	2010	1	John R, Schumacher J (2013) The box-tree pyralid (Cydalima perspectalis) in the box-tree forest of Grenzach-Whylen. Gesunde Pflanzen 65: 1–6. https://doi.org/10.1007/s10343-013-0292-7
Europe	Germany	Berlin	Berlin	52°31.2'N	13°22.2'E	2017	1	Thomas Brand, pers. comm.
Europe	Germany	Hessen	Kassel-Wehlheiden	51°18.6'N	9°27.6'E	2017	1	Thomas Brand, pers. comm.
Europe	Germany	Mecklenburg-Vorpommern	Bartenshagen-Parkentin	54°4.8'N	11°58.8'E	2017	1	Thomas Brand, pers. comm.
Europe	Germany	Mecklenburg-Vorpommern	Stäbelow	54°2.4'N	12°1.2'E	2017	1	Thomas Brand, pers. comm.
Europe	Germany	Niedersachsen	Adelheidsdorf	52°34.2'N	10°3.6'E	2017	1	Thomas Brand, pers. comm.
Europe	Germany	Niedersachsen	Badbergen	52°37.8'N	7°57'E	2017	0	Thomas Brand, pers. comm.
Europe	Germany	Niedersachsen	Drochtersen	53°42.6'N	9°23.4'E	2017	1	Thomas Brand, pers. comm.
Europe	Germany	Niedersachsen	Emden	53°22.8'N	7°13.2'E	2017	1	Thomas Brand, pers. comm.
Europe	Germany	Niedersachsen	Leer-Loga	53°14.4'N	7°29.4'E	2017	1	Thomas Brand, pers. comm.
Europe	Germany	Niedersachsen	Rastede	53°15'N	8°12.6'E	2017	1	Thomas Brand, pers. comm.
Europe	Germany	Niedersachsen	Westerburg	53°0.6'N	8°13.8'E	2017	1	Thomas Brand, pers. comm.
Europe	Italy	Lombardia	Lake Como	45°43.2'N	9°7.2'E	2008	1	Saracchi M, Rocchi F, Pizzatti C, Cortesi P (2008) Box blight, a new disease of buxus in Italy caused by Cylindrocladium buxicola. Journal of Plant Pathology 90: 581–584. https://doi.org/10.4454/jpp.v90i3.703
Europe	Lithuania	Klaipedos	Palanga	55°54.6'N	21°3.6'E	2017	1	Thomas Brand, pers. comm.
Europe	Netherlands	Gelderland	Paleis Het Loo	52°14.4'N	5°57'E		1	Anonymous (2019) Education trip to the Netherlands and Belgium 2019. Available at: https://www.teagasc.ie/education/teagasc-colleges/botanic-gardens/events/educational-trip-the-netherlands--amsterdam-2019/ (Accessed 1 Sep 2021)
Europe	Norway	Oslo	Oslo	59°55.8'N	10°51'E		1	Talgo V (2010) New fungal disease destroys boxwood hedges. Bioforsk Theme 5: 1-4. Available at: https://gd.eppo.int/taxon/CYLDBU/distribution/NO (Accessed 1 Sep 2021)
Europe	Republic of Ireland	Munster	Cork	51°57'N	8°34.8'W		1	Unknown
Europe	Slovenia	Obalno-kraska	Obalno-kraska	45°37.2'N	13°57'E		1	Benko Beloglavec A, Licen R, Seljak G, Snajder Kosi K, Grando Z, Lešnik M, Pavlic Nikolic E (2009) Ugotovljeni novi skodljivi organizmi v letu 2008 pri premescanju rastlin drzav clanic evropske unije ali med pridelavo v Sloveniji. Zbornik Predevanj in Referatov 9. Slovenskega Posvetovanja o Varstvu Rastlin z Mednarodno Udelezbo Nova Gorica, Slovenia: 483-487. (In Slovenian)
Europe	Spain	Galicia	Galicia	43°3'N	7°34.2'W	2008	1	Pintos Varela C, Penalta BG, Vázquez JPM, Casal OA (2009) First report of Cylindrocladium buxicola on Buxus sempervirens in Spain. Plant Disease 93: 670–670. https://doi.org/https://doi.org/10.1094/PDIS-93-6-0670B
Europe	Sweden	Blekinge	Blekinge County	56°16.8'N	15°1.2'E		1	Olsson C, Rabow A (2013) Buxbomen I Skane och Blekinge, Kulturhistorisk analys. Rapport 2013:28. (In Swedish) Available at: https://www.svenskakyrkan.se/Sve/Bin%C3%A4rfiler/Filer/Buxbomen%20i%20Sk%C3%A5ne%20och%20Blekinge.pdf (Accessed 1 Sep 2021)
Europe	Sweden	Helsingborg	Kulla Gunnarstorp	56°6'N	12°37.8'E		0	GBIF.org (2 April 2021) GBIF Occurrence Download https://doi.org/10.15468/dl.44z8yr
Europe	Sweden	Kalmar	Hultsfred	57°18.6'N	15°51'E		1	GBIF.org (2 April 2021) GBIF Occurrence Download https://doi.org/10.15468/dl.44z8yr
Europe	Sweden	Skane	Helsingborg	56°4.8'N	12°39.6'E		1	GBIF.org (2 April 2021) GBIF Occurrence Download https://doi.org/10.15468/dl.44z8yr
Europe	Sweden	Skane	Hoganas	56°11.4'N	12°34.2'E		1	GBIF.org (2 April 2021) GBIF Occurrence Download https://doi.org/10.15468/dl.44z8yr
Europe	Sweden	Skane	Horby	55°51'N	13°39.6'E		1	Olsson C, Rabow A (2013) Buxbomen I Skane och Blekinge, Kulturhistorisk analys. Rapport 2013:28. (In Swedish) Available at: https://www.svenskakyrkan.se/Sve/Bin%C3%A4rfiler/Filer/Buxbomen%20i%20Sk%C3%A5ne%20och%20Blekinge.pdf (Accessed 1 Sep 2021)
Europe	Sweden	Skane	Lund	55°42.6'N	13°12'E		0	GBIF.org (2 April 2021) GBIF Occurrence Download https://doi.org/10.15468/dl.44z8yr
Europe	Sweden	Skane	Malmo	55°36'N	12°59.4'E		1	Rosender C (2012) Box blight—Distribution and spread rate in the churchyards of Malmo. Department of Landscaping Architecture, Swedish University of Agricultural Sciences, Alnarp, Sweden.
Europe	Sweden	Skane	Sodra	55°24.6'N	12°51'E		1	GBIF.org (2 April 2021) GBIF Occurrence Download https://doi.org/10.15468/dl.44z8yr
Europe	Sweden	Skane	Vikingsbergsparken	56°3'N	12°41.4'E		1	GBIF.org (2 April 2021) GBIF Occurrence Download https://doi.org/10.15468/dl.44z8yr
Europe	Sweden	Vastmanland	Ramnas	59°45.6'N	16°12.6'E		1	GBIF.org (2 April 2021) GBIF Occurrence Download https://doi.org/10.15468/dl.44z8yr
Europe	Switzerland	Vaud	Lausanne	46°36'N	6°34.8'E	2007	1	Saracchi M, Rocchi F, Pizzatti C, Cortesi P (2008) Box blight, a new disease of buxus in Italy caused by Cylindrocladium buxicola. Journal of Plant Pathology 90: 581–584. https://doi.org/10.4454/jpp.v90i3.703
Europe	United Kingdom	Aberdeenshire	Aberdeen	57°9'N	2°7.8'W		0	HDclump (2020) The Beechgrove Garden episode 6 2020. Available at: https://hdclump.com/the-beechgrove-garden-episode-6-2020/ (Accessed 1 Sep 2021)
Europe	United Kingdom	Buckinghamshire	Bucks	51°34.8'N	0°38.4'W	1999	1	Henricot BB, Culham A (2002) Cylindrocladium buxicola, a new species affecting Buxus spp., and its phylogenetic status. Mycologia 94: 980. https://doi.org/10.1080/15572536.2003.11833155
Europe	United Kingdom	Cumbria	Cumbria	54°37.8'N	2°54.6'W	2000	1	Henricot BB, Culham A (2002) Cylindrocladium buxicola, a new species affecting Buxus spp., and its phylogenetic status. Mycologia 94: 980. https://doi.org/10.1080/15572536.2003.11833155
Europe	United Kingdom	Cumbria	Kendal	54°15.6'N	2°46.8'W		0	Langley H, Mawrey G (2016) Historic Gardens Review. Newsletter 42, March 2016. Available at: https://secure.toolkitfiles.co.uk/clients/25613/sitedata/files/Newsletter-42.pdf (Accessed 1 Sep 2021)
Europe	United Kingdom	Derbyshire	Derbyshire	53°7.2'N	1°36'W	2000	1	Henricot BB, Culham A (2002) Cylindrocladium buxicola, a new species affecting Buxus spp., and its phylogenetic status. Mycologia 94: 980. https://doi.org/10.1080/15572536.2003.11833155
Europe	United Kingdom	Gloucestershire	Doughton	51°37.2'N	2°10.8'W		1	Anonymous (No Date) Which? Gardening Helpdesk. Box blight. Available at: https://gardening.which.co.uk/hc/en-gb/articles/214051205-Box-blight (Accessed 1 Sep 2021)
Europe	United Kingdom	Gloucestershire	Gloucestershire	51°51.6'N	2°14.4'W	2000	0	Henricot BB, Culham A (2002) Cylindrocladium buxicola, a new species affecting Buxus spp., and its phylogenetic status. Mycologia 94: 980. https://doi.org/10.1080/15572536.2003.11833155
Europe	United Kingdom	Hampshire	Hampshire	51°3.6'N	1°18.6'W	1994	1	Henricot B, Perez Sierra A, Prior C (2000) A new blight disease on Buxus in the UK caused by the fungus Cylindrocladium. Plant Pathology 49: 805. https://doi.org/10.1046/j.1365-3059.2000.00508.x
Europe	United Kingdom	Herefordshire	Hereford	51°57.6'N	2°42'W		1	Anonymous (2013) Welsh Historic Gardens Trust Bulletin 65. 13 Jul 2013. Available at: http://whgt.wales/documents/bulletin/bulletin65.pdf (Accessed 1 Sep 2021)
Europe	United Kingdom	Kirkcudbrightshire	Kirkcudbright	54°50.4'N	4°3'W		1	Anonymous (No Date) Parterre and Rose Garden, Broughton Grange Gardens and Arboretum. Availabe at: https://www.broughtongrange.com/gardens/parterre-and-rose-garden (Accessed 1 Sep 2021)
Europe	United Kingdom	Lincolnshire	Lincolnshire	53°7.2'N	0°15'W	1999	0	Henricot BB, Culham A (2002) Cylindrocladium buxicola, a new species affecting Buxus spp., and its phylogenetic status. Mycologia 94: 980. https://doi.org/10.1080/15572536.2003.11833155
Europe	United Kingdom	Midlothian	Edinburgh	55°46.8'N	2°20.4'W		0	Unknown
Europe	United Kingdom	Oxfordshire	Oxfordshire	51°46.8'N	1°23.4'W	2000	0	Henricot BB, Culham A (2002) Cylindrocladium buxicola, a new species affecting Buxus spp., and its phylogenetic status. Mycologia 94: 980. https://doi.org/10.1080/15572536.2003.11833155
Europe	United Kingdom	Shire	Kent	51°12.6'N	0°46.8'E	1999	1	Henricot BB, Culham A (2002) Cylindrocladium buxicola, a new species affecting Buxus spp., and its phylogenetic status. Mycologia 94: 980. https://doi.org/10.1080/15572536.2003.11833155
Europe	United Kingdom	Shire	West Sussex	50°57'N	0°27'W	1999	0	Henricot BB, Culham A (2002) Cylindrocladium buxicola, a new species affecting Buxus spp., and its phylogenetic status. Mycologia 94: 980. https://doi.org/10.1080/15572536.2003.11833155
Europe	United Kingdom	Surrey	Dorking	51°13.8'N	0°19.8'W		1	Henricot B (2014) Another year with Box Blight and Box Tree Moth. European Boxwood & Topiary Society. 5 Feb 2014. Available at: https://ebts.org/uk/2014/another-year-with-box-blight-box-tree-moth/ (Accessed 1 Sep 2021)
Europe	United Kingdom	Surrey	Surrey	51°15'N	0°28.2'W	2000	0	Henricot BB, Culham A (2002) Cylindrocladium buxicola, a new species affecting Buxus spp., and its phylogenetic status. Mycologia 94: 980. https://doi.org/10.1080/15572536.2003.11833155
Europe	United Kingdom	Wiltshire	Chippenham	51°30'N	2°6'W	2015	1	Anonymous (2017) National Collection Status returns to Langley. Buxus National Collection UK News, 10 Dec 2017. Available at: https://ebts.org/uk/2017/national-collection-status-returns-to-langley/ (Accessed 1 Sep 2021)
Europe	United Kingdom	Yorkshire	Doncaster	53°32.4'N	1°5.4'W	2000	1	Henricot BB, Culham A (2002) Cylindrocladium buxicola, a new species affecting Buxus spp., and its phylogenetic status. Mycologia 94: 980. https://doi.org/10.1080/15572536.2003.11833155
New Zealand	New Zealand	Auckland	Auckland	36°50.4'S	174°44.4'E		0	GBIF.org (2 April 2021) GBIF Occurrence Download https://doi.org/10.15468/dl.44z8yr
New Zealand	New Zealand	Auckland	Clevedon	37°1.2'S	175°0'E		0	GBIF.org (2 April 2021) GBIF Occurrence Download https://doi.org/10.15468/dl.44z8yr
New Zealand	New Zealand	Auckland	Kumeu	36°46.8'S	174°33'E		0	GBIF.org (2 April 2021) GBIF Occurrence Download https://doi.org/10.15468/dl.44z8yr
New Zealand	New Zealand	Auckland	Takanini	37°2.4'S	174°54.6'E		0	GBIF.org (2 April 2021) GBIF Occurrence Download https://doi.org/10.15468/dl.44z8yr
New Zealand	New Zealand	Otago	Dunedin	45°52.8'S	170°27'E		0	Lovell-Smith M (2017) Can box blight be beaten? New Zealand Gardener, May 2017. Available at: https://www.pressreader.com/new-zealand/nz-gardener/20170501/281526520941452 (Accessed 1 Sep 2021)
New Zealand	New Zealand	Waikato	Cambridge	37°53.4'S	175°27.6'E		0	GBIF.org (2 April 2021) GBIF Occurrence Download https://doi.org/10.15468/dl.44z8yr
New Zealand	New Zealand	Waikato	Waikato	37°37.2'S	175°1.2'E		0	Crous PW, Groenewald JZ, Hill CF (2002) Cylindrocladium pseudonaviculatum sp. nov. from New Zealand, and new Cylindrocladium records from Vietnam. Sydowia 54: 23–34.
New Zealand	New Zealand	Wellington	Wellington	41°11.4'S	174°54'E		0	Unknown
North America	Canada	British Columbia	Chilliwack	49°11.4'N	121°54.6'W	2011	0	Elmhirst JF, Auxier BE, Wegener LA (2013) First report of box blight caused by Cylindrocladium pseudonaviculatum in British Columbia, Canada. Plant Disease 97: 559. https://doi.org/https://doi.org/10.1094/PDIS-10-12-0927-PDN
North America	Canada	British Columbia	Victoria	48°25.8'N	123°22.2'W		0	Janice Elmhirst, pers. comm.
North America	Canada	Ontario	Strathroy	42°57.6'N	81°37.38'W	2012	0	Healy S (2012) Biology and management of box blight caused by Cylindrocladium buxicola. M.S. thesis, University of Guelph, Guelph, Ontario, Canada
North America	United States	Alabama	Birmingham	33°31.2'N	86°48.6'W	2013	0	Hagan AK, Conner K (2013) Boxwood blight - a new disease of boxwood in the nursery and landscape in Alabama. Alabama Cooperative Extension Plant Pathology Series, Publication PP-737. Alabama A&M and Auburn Universities. Available at: http://alfafarmers.org/uploads/files/Boxwood_Blight_ACES.pdf (Accessed 1 Sept 2021)
North America	United States	Alabama	Huntsville	34°43.2'N	86°35.4'W	2013	0	Hagan AK, Conner K (2013) Boxwood blight - a new disease of boxwood in the nursery and landscape in Alabama. Alabama Cooperative Extension Plant Pathology Series, Publication PP-737. Alabama A&M and Auburn Universities. Available at: http://alfafarmers.org/uploads/files/Boxwood_Blight_ACES.pdf (Accessed 1 Sept 2021)
North America	United States	Alabama	Mountain Brook	33°30'N	86°45'W	2015	0	Word B (2015) Boxwood blight. Blackjack Horticulture, 9 Jul 2015. Available at: https://www.blackjackhorticulture.com/boxwood-blight/ (Accessed 1 Sep 2021)
North America	United States	Arkansas	Pulaski County	34°45'N	92°13.2'W	2019	0	Urrea-Morawicki KE, Smith SE (2020) Boxwood blight: a new ornamental disease threat. University of Arkansas Research and Extension Publication FSA7577. University of Arkansas. Available at: https://www.uaex.uada.edu/publications/pdf/FSA-7577.pdf (Accessed 1 Sep 2021)
North America	United States	California	Danville	37°49.2'N	122°0'W	2016	0	Sutphin S (2018) Boxwood blight hits Danville area. Danville Register & Bee, 28 Aug 2018. Available at: https://godanriver.com/entertainment_lifestyles/boxwood-blight-hits-danville-area/article_ac9b30ce-ab14-11e8-8cc0-7f423d818f31.html (Accessed 1 Sep 2021)
North America	United States	California	Hillsborough	37°34.2'N	122°22.8'W	2016	0	Blomquist CL, Kosta KL, Santos PF, Rooney-Latham S (2018) First report of boxwood blight caused by Calonectria pseudonaviculata in California. Plant Disease 102: 2379–2379. https://doi.org/10.1094/PDIS-05-18-0765-PDN
North America	United States	California	Marin County	38°4.8'N	122°45.6'W	2019	0	Gideon K (2019) Boxwood blight has arrived; here's what you need to know. Marin Independent Journal, 30 Aug 2019. Available at: https://www.marinij.com/2019/08/30/boxwood-blight-is-here/#:~:text=Boxwood%20blight%20has%20arrived%20in,on%20gardening%20tools%20and%20shoes. (Accessed 1 Sep 2021)
North America	United States	Connecticut	Centerbrook	41°21'N	72°25.2'W	2011	0	Farr, D.F., & Rossman, A.Y. Fungal Databases, U.S. National Fungus Collections, ARS, USDA. Record No. BPI 892401. Retrieved October 13, 2021, from https://nt.ars-grin.gov/fungaldatabases/
North America	United States	Connecticut	Fairfield	41°8.4'N	73°14.4'W	2011	0	Douglas SM (2011) Boxwood blight - a new disease for Connecticut and the U.S. The Connecticut Agricultural Experiment Station (www.ct.gov/caes). Available at: https://www.agriculture.nh.gov/publications-forms/documents/boxwood-blight.pdf (Accessed 1 Sep 2021)
North America	United States	Connecticut	Hartford	41°43.8'N	72°39'W	2011	0	Douglas SM (2011) Boxwood blight - a new disease for Connecticut and the U.S. The Connecticut Agricultural Experiment Station (www.ct.gov/caes). Available at: https://www.agriculture.nh.gov/publications-forms/documents/boxwood-blight.pdf (Accessed 1 Sep 2021)
North America	United States	Connecticut	Litchfield County	41°47.4'N	73°16.8'W	2012	0	Center for Environmental and Research Information Systems (CERIS). Purdue University. "Survey Status of Boxwood blight; Leaf and stem blight - Calonectria pseudonaviculata (2012)." Retrieved from http://pest.ceris.purdue.edu/map.php?code=FBBJCXR&year=2012
North America	United States	Connecticut	Middlesex County	41°24'N	72°6.6'W	2011	0	Douglas SM (2011) Boxwood blight - a new disease for Connecticut and the U.S. The Connecticut Agricultural Experiment Station (www.ct.gov/caes). Available at: https://www.agriculture.nh.gov/publications-forms/documents/boxwood-blight.pdf (Accessed 1 Sep 2021)
North America	United States	Connecticut	New Haven County	41°19.8'N	72°48'W	2012	0	Center for Environmental and Research Information Systems (CERIS). Purdue University. "Survey Status of Boxwood blight; Leaf and stem blight - Calonectria pseudonaviculata (2012)." Retrieved from http://pest.ceris.purdue.edu/map.php?code=FBBJCXR&year=2012
North America	United States	Connecticut	New London County	41°22.2'N	71°51.6'W	2011	0	Douglas SM (2011) Boxwood blight - a new disease for Connecticut and the U.S. The Connecticut Agricultural Experiment Station (www.ct.gov/caes). Available at: https://www.agriculture.nh.gov/publications-forms/documents/boxwood-blight.pdf (Accessed 1 Sep 2021)
North America	United States	Connecticut	Tollland County	41°50.4'N	72°22.8'W	2013	0	Center for Environmental and Research Information Systems (CERIS). Purdue University. "Survey Status of Boxwood blight; Leaf and stem blight - Calonectria pseudonaviculata (2013)." Retrieved from http://pest.ceris.purdue.edu/map.php?code=FBBJCXR&year=2013
North America	United States	Connecticut	Windham County	41°39'N	72°10.8'W	2011	0	Douglas SM (2011) Boxwood blight - a new disease for Connecticut and the U.S. The Connecticut Agricultural Experiment Station (www.ct.gov/caes). Available at: https://www.agriculture.nh.gov/publications-forms/documents/boxwood-blight.pdf (Accessed 1 Sep 2021)
North America	United States	Delaware	Sussex County	38°39'N	75°25.8'W	2013	0	Malapi-Wight M, Hébert JB, Buckley R, Daughtrey ML, Gregory NF, Rane K, Tirpak S, Crouch JA (2014) First report of boxwood blight caused by Calonectria pseudonaviculata in Delaware, Maryland, New Jersey, and New York. Plant Disease 98: 698. https://doi.org/10.1094/PDIS-10-13-1102-PDN
North America	United States	District of Columbia	Washington DC	38°54.6'N	77°3.6'W		0	Ward L (2019) Boxwood blues. Garden & Gun, April/May 2019. Available at: https://gardenandgun.com/articles/boxwood-blight/ (Accessed 1 Sep 20210)
North America	United States	Florida	Quincy	30°35.4'N	84°35.4'W	2015	0	Iriarte F, Paret M, Knox G, Schubert T, Jeyaprakash A, Davison D (2016) First report of boxwood blight caused by Calonectria pseudonaviculata in Florida. Plant Health Progress 17: 229–231. https://doi.org/10.1094/PHP-BR-16-0027
North America	United States	Florida	Tallahassee	30°24.6'N	84°33.6'W	2015	0	Iriarte F, Paret M, Knox G, Schubert T, Jeyaprakash A, Davison D (2016) First report of boxwood blight caused by Calonectria pseudonaviculata in Florida. Plant Health Progress 17: 229–231. https://doi.org/10.1094/PHP-BR-16-0027
North America	United States	Georgia	Atlanta	33°52.8'N	84°23.4'W	2014	0	Chance W (2014) Boxwood blight found in Georgia. Center for Urban Agriculture, University of Georgia Extension. Available at: https://ugaurbanag.com/boxwood-blight-found-in-georgia/ (Accessed 1 Sep 2021)
North America	United States	Georgia	Augusta	33°28.2'N	82°0.6'W		0	Paine J (2021) Wet weather can cause influx of disease to evergreens. Albany Herald, 6 Apr 2021. Available at: https://www.albanyherald.com/news/wet-weather-can-cause-influx-of-disease-to-evergreens/article_eaef2d48-9550-11eb-96a1-1333441daaf6.html (Accessed 1 Sep 2021)
North America	United States	Georgia	Dekalb County	33°48'N	84°13.8'W		0	Ryan C, Williams-Woodward J, Zhang D (2018) Susceptibility of Sarcococca taxa to boxwood blight caused by Calonectria pseudonaviculata. Proceedings of SNA Research Conference 62: 64-67. Available at: https://www.sna.org/resources/Documents/18researchconferenceproceedings.pdf (Accessed 1 Sep 2021)
North America	United States	Georgia	Hogansville	33°10.2'N	84°55.2'W		0	Maddy B (No Date) Boxwood blight. University of Georgia Extension. Available at: https://extension.uga.edu/content/dam/extension-county-offices/troup-county/anr/Boxwood%20Blight%20.pdf (Accessed 1 Sep 2021)
North America	United States	Georgia	Madison	33°36'N	83°28.2'W		0	Paine J (2021) Wet weather can cause influx of disease to evergreens. Albany Herald, 6 Apr 2021. Available at: https://www.albanyherald.com/news/wet-weather-can-cause-influx-of-disease-to-evergreens/article_eaef2d48-9550-11eb-96a1-1333441daaf6.html (Accessed 1 Sep 2021)
North America	United States	Illinois	Chicago	42°40.8'N	87°51'W		0	Rieck D (2017) Illinois officials declare boxwood blight a nuisance. Belleville News-Democrat, 4 Apr 2017. Available at: https://www.bnd.com/news/local/article142673914.html (Accessed 1 Sep 2021)
North America	United States	Illinois	Clinton County	38°36.6'N	89°22.2'W	2017	0	Center for Environmental and Research Information Systems (CERIS). Purdue University. "Survey Status of Boxwood blight; Leaf and stem blight - Calonectria pseudonaviculata (2017)." Retrieved from http://pest.ceris.purdue.edu/map.php?code=FBBJCXR&year=2017
North America	United States	Illinois	Cook County	41°44.4'N	87°42'W	2016	0	Center for Environmental and Research Information Systems (CERIS). Purdue University. "Survey Status of Boxwood blight; Leaf and stem blight - Calonectria pseudonaviculata (2016)." Retrieved from http://pest.ceris.purdue.edu/map.php?code=FBBJCXR&year=2016
North America	United States	Illinois	Lake County	42°27'N	87°51'W	2016	0	Center for Environmental and Research Information Systems (CERIS). Purdue University. "Survey Status of Boxwood blight; Leaf and stem blight - Calonectria pseudonaviculata (2016)." Retrieved from http://pest.ceris.purdue.edu/map.php?code=FBBJCXR&year=2016
North America	United States	Kansas	Kansas City	39°6'N	94°34.8'W	2015	0	Smith J (2015) Boxwood blight confirmed in Kansas. Kansas Department of Agriculture Newsletter, Spring 2015. Available at: https://agriculture.ks.gov/docs/default-source/pp-2012-live-plant-dealer-newsletter/2015-spring-nursery-newsletterd895d1002e6262e1aa5bff0000620720.pdf?sfvrsn=9f7b3c1_0 (Accessed 1 Sep 2021)
North America	United States	Kentucky	Fayette County	38°3.6'N	84°30.6'W	2014	0	Ward-Gauthier NA, Amsden B, Beale J, Dixon E (2016) First report of boxwood blight caused by Calonectria pseudonaviculata in Kentucky. Plant Disease 100: 1019–1019. https://doi.org/https://doi.org/10.1094/PDIS-10-15-1162-PDN
North America	United States	Kentucky	Gallatin County	38°43.8'N	84°52.8'W		0	Nicole Ward-Gauthier, pers. comm.
North America	United States	Kentucky	Jefferson County	38°11.4'N	85°38.4'W		0	Nicole Ward-Gauthier, pers. comm.
North America	United States	Kentucky	Lincoln County	37°28.8'N	84°39'W		0	Nicole Ward-Gauthier, pers. comm.
North America	United States	Kentucky	Meade County	37°57.6'N	86°13.2'W		0	Nicole Ward-Gauthier, pers. comm.
North America	United States	Kentucky	Oldham County	38°21.6'N	85°28.8'W		0	Nicole Ward-Gauthier, pers. comm.
North America	United States	Maryland	Damascus	39°17.4'N	77°12'W		0	Clement D (2019) Boxwood blight in Maryland. Maryland Grows Blog, 1 Apr 2019. Available at: https://marylandgrows.umd.edu/2019/04/01/boxwood-blight-in-maryland/ (Accessed 1 Sep 2021)
North America	United States	Maryland	Phoenix	39°30.6'N	76°36.6'W	2014	0	Farr, D.F., & Rossman, A.Y. Fungal Databases, U.S. National Fungus Collections, ARS, USDA. Record No. BPI 893195. Retrieved October 13, 2021, from https://nt.ars-grin.gov/fungaldatabases/
North America	United States	Maryland	Prince Georges County	38°49.2'N	76°51'W	2011	0	Douglas SM (2011) Boxwood blight - a new threat to boxwood in the U.S. Available at: https://portal.ct.gov/-/media/CAES/PDIO/Documents/Presentations/DOUGLASNEGrows2012BOXWOODBLIGHT020312Webpostingpdf.pdf?la=en (Accessed 1 Sep 2021)
North America	United States	Maryland	Worcester County	38°9.6'N	75°25.8'W	2011	0	Center for Environmental and Research Information Systems (CERIS). Purdue University. "Survey Status of Boxwood blight; Leaf and stem blight - Calonectria pseudonaviculata (2011)." Retrieved from http://pest.ceris.purdue.edu/map.php?code=FBBJCXR&year=2011
North America	United States	Massachusetts	Barnstable County	41°40.2'N	70°16.2'W	2011	0	Douglas SM (2011) Boxwood blight - a new threat to boxwood in the U.S. Available at: https://portal.ct.gov/-/media/CAES/PDIO/Documents/Presentations/DOUGLASNEGrows2012BOXWOODBLIGHT020312Webpostingpdf.pdf?la=en (Accessed 1 Sep 2021)
North America	United States	Massachusetts	Middlesex County	42°28.2'N	71°17.4'W	2011	0	Center for Environmental and Research Information Systems (CERIS). Purdue University. "Survey Status of Boxwood blight; Leaf and stem blight - Calonectria pseudonaviculata (2011)." Retrieved from http://pest.ceris.purdue.edu/map.php?code=FBBJCXR&year=2011
North America	United States	Massachusetts	Plymouth County	41°54.6'N	70°43.2'W	2011	0	Center for Environmental and Research Information Systems (CERIS). Purdue University. "Survey Status of Boxwood blight; Leaf and stem blight - Calonectria pseudonaviculata (2011)." Retrieved from http://pest.ceris.purdue.edu/map.php?code=FBBJCXR&year=2011
North America	United States	Michigan	Mecosta County	43°37.2'N	85°21.6'W		0	Michigan State University (2019) Preventing the spread of boxwood blight in landscapes. GrowingAmerica, 18 Sep 2019. Available at: https://www.growingamerica.com/news/2019/09/preventing-spread-boxwood-blight-landscapes (Accessed 1 Sep 2021)
North America	United States	Michigan	Oakland County	42°34.8'N	83°20.4'W		0	Michigan State University (2019) Preventing the spread of boxwood blight in landscapes. GrowingAmerica, 18 Sep 2019. Available at: https://www.growingamerica.com/news/2019/09/preventing-spread-boxwood-blight-landscapes (Accessed 1 Sep 2021)
North America	United States	Michigan	Ottawa County	42°57'N	86°5.4'W		0	Michigan State University (2019) Preventing the spread of boxwood blight in landscapes. GrowingAmerica, 18 Sep 2019. Available at: https://www.growingamerica.com/news/2019/09/preventing-spread-boxwood-blight-landscapes (Accessed 1 Sep 2021)
North America	United States	Michigan	Washtenaw County	42°18.6'N	83°51'W		0	Michigan State University (2019) Preventing the spread of boxwood blight in landscapes. GrowingAmerica, 18 Sep 2019. Available at: https://www.growingamerica.com/news/2019/09/preventing-spread-boxwood-blight-landscapes (Accessed 1 Sep 2021)
North America	United States	New Jersey	Bergen County	40°55.8'N	74°6'W		0	Anonymous (2020) Boxwood blight program. Almstead Arbor Notes, Summer 2020. Available at: http://almstead.com/arbor-notes/arbor-notes-summer2020/boxwood-blight.html (Accessed 1 Sep 2021)
North America	United States	New Jersey	Bernardsville	40°43.2'N	74°34.2'W	2018	0	Anonymous (2018) What you need to know about boxwood blight. Peter Todd's Incorporated, 2 Oct 2018. Available at: https://www.peterstodds.com/what-you-need-to-know-about-boxwood-blight/ (Accessed 1 Sep 2021)
North America	United States	New Jersey	Chester	40°46.8'N	74°42'W	2018	0	Anonymous (2018) What you need to know about boxwood blight. Peter Todd's Incorporated, 2 Oct 2018. Available at: https://www.peterstodds.com/what-you-need-to-know-about-boxwood-blight/ (Accessed 1 Sep 2021)
North America	United States	New Jersey	Cumberland County	39°15.6'N	75°3.6'W	2013	0	Center for Environmental and Research Information Systems (CERIS). Purdue University. "Survey Status of Boxwood blight; Leaf and stem blight - Calonectria pseudonaviculata (2013)." Retrieved from http://pest.ceris.purdue.edu/map.php?code=FBBJCXR&year=2013
North America	United States	New Jersey	Livingston	40°46.8'N	74°19.8'W	2018	0	Anonymous (2018) What you need to know about boxwood blight. Peter Todd's Incorporated, 2 Oct 2018. Available at: https://www.peterstodds.com/what-you-need-to-know-about-boxwood-blight/ (Accessed 1 Sep 2021)
North America	United States	New Jersey	New Vernon	40°45'N	74°30'W	2018	0	Anonymous (2018) What you need to know about boxwood blight. Peter Todd's Incorporated, 2 Oct 2018. Available at: https://www.peterstodds.com/what-you-need-to-know-about-boxwood-blight/ (Accessed 1 Sep 2021)
North America	United States	New Jersey	Rutgers	40°30'N	74°27'W	2018	0	Anonymous (2018) What you need to know about boxwood blight. Peter Todd's Incorporated, 2 Oct 2018. Available at: https://www.peterstodds.com/what-you-need-to-know-about-boxwood-blight/ (Accessed 1 Sep 2021)
North America	United States	New Jersey	Somerset County	40°31.8'N	74°38.4'W	2013	0	Center for Environmental and Research Information Systems (CERIS). Purdue University. "Survey Status of Boxwood blight; Leaf and stem blight - Calonectria pseudonaviculata (2013)." Retrieved from http://pest.ceris.purdue.edu/map.php?code=FBBJCXR&year=2013
North America	United States	New York	East Hampton	40°57.6'N	72°10.8'W		0	Sakellariadis J (2019) Boxwood blight is on the move. The Garden Club of East Hamptom, 18 Apr 2019. Available at: https://gceasthampton.org/wp-content/uploads/2019/Boxwood_blight_in_EH_Article.pdf (Accessed 1 Sep 2021)
North America	United States	New York	Garden City	40°43.2'N	73°37.8'W		0	GBIF.org (2 April 2021) GBIF Occurrence Download https://doi.org/10.15468/dl.44z8yr
North America	United States	New York	Nassau County	40°39'N	73°33.6'W	2011	0	Daughtrey M, Hudler G (2012) New boxwood blight. Branching Out: IPM Newsletter for Trees & Shrubs, Vol. 19, 6 Apr 2012. Available at: https://ecommons.cornell.edu/bitstream/handle/1813/60568/BranchingOut_Boxwood4-12.pdf?sequence=1&isAllowed=y (Accessed 1 Sep 2021)
North America	United States	New York	New York	40°46.2'N	73°57'W		0	GBIF.org (2 April 2021) GBIF Occurrence Download https://doi.org/10.15468/dl.44z8yr
North America	United States	New York	Rensselaer County	42°40.2'N	73°33.6'W	2018	0	Chinery D (2018) Bye bye, boxwood. Root Concerns, Cornell Cooperative Extension, Vol. 13, July 2018. Available at: https://s3.amazonaws.com/assets.cce.cornell.edu/attachments/32234/July_2018.pdf?1532456363 (Accessed 1 Sep 2021)
North America	United States	New York	Suffolk County	40°58.8'N	72°37.2'W	2013	0	Malapi-Wight M, Hébert JB, Buckley R, Daughtrey ML, Gregory NF, Rane K, Tirpak S, Crouch JA (2014) First report of boxwood blight caused by Calonectria pseudonaviculata in Delaware, Maryland, New Jersey, and New York. Plant Disease 98: 698. https://doi.org/10.1094/PDIS-10-13-1102-PDN
North America	United States	New York	Westchester County	41°3.6'N	73°46.2'W	2011	0	Douglas SM (2011) Boxwood blight - a new threat to boxwood in the U.S. Available at: https://portal.ct.gov/-/media/CAES/PDIO/Documents/Presentations/DOUGLASNEGrows2012BOXWOODBLIGHT020312Webpostingpdf.pdf?la=en (Accessed 1 Sep 2021)
North America	United States	North Carolina	Biltmore Forest	35°31.8'N	82°31.8'W		0	Anonymous (No Date) Boxwood blight found in Biltmore Forest. Town of Biltmore Forest. Available at: https://www.biltmoreforest.org/news/boxwood-blight-found-biltmore-forest (Accessed 1 Sep 2021)
North America	United States	North Carolina	Bryan	36°22.2'N	80°51.6'W	2016	0	Colvard B (2017) Looking beyond boxwood blight. The Mount Airy News, 30 May 2017. Available at: https://www.mtairynews.com/news/51453/looking-beyond-boxwood-blight (Accessed 1 Sep 2021)
North America	United States	North Carolina	Flat Rock	35°16.2'N	82°27'W	2021	0	Whitehead B (2021) Boxwood blight found at Carl Sandburg home site; visitors asked to stick to trails. WMYA News, 19 Mar 2021. Available at: http://my40.tv/news/local/boxwood-blight-found-at-carl-sandburg-home-site-visitors-asked-to-stick-to-trails (Accessed 1 Sep 2021)
North America	United States	North Carolina	Greensboro	36°4.2'N	79°47.4'W		0	Anonymous (No Date) The latest on boxwood blight. New Garden Landsacaping & Nursery. Available at: https://newgarden.com/notes/boxwood-blight (Accessed 1 Sep 2021)
North America	United States	North Carolina	Lowgap	36°30'N	80°53.4'W	2011	0	Farr, D.F., & Rossman, A.Y. Fungal Databases, U.S. National Fungus Collections, ARS, USDA. Record No. BPI 892392. Retrieved October 13, 2021, from https://nt.ars-grin.gov/fungaldatabases/
North America	United States	North Carolina	Raleigh	35°45'N	78°45.6'W	2014	0	Munster M (2014) Box blight confirmed in Wake County. North Carolina State University Plant Disease and Insect Clinic Blog, 18 Aug 2014. Available at: http://ncsupdicblog.blogspot.com/2014/08/box-blight-confirmed-in-wake-county.html (Accessed 1 Sep 2021)
North America	United States	North Carolina	Rocky Mount	36°6'N	79°53.4'W	2020	0	Anonymous (2020) Rocky Mount home sees boxwood blight. The Franklin News Post, 16 Oct 2020. Available at: https://thefranklinnewspost.com/news/rocky-mount-home-sees-boxwood-blight/article_05200681-9a7b-58b8-8255-85b678348beb.html (Accessed 1 Sep 2021)
North America	United States	North Carolina	Winston-Salem	36°6'N	80°14.4'W		0	Anonymous (No Date) The latest on boxwood blight. New Garden Landsacaping & Nursery. Available at: https://newgarden.com/notes/boxwood-blight (Accessed 1 Sep 2021)
North America	United States	Ohio	Clark County	39°53.4'N	83°40.8'W	2016	0	Center for Environmental and Research Information Systems (CERIS). Purdue University. "Survey Status of Boxwood blight; Leaf and stem blight - Calonectria pseudonaviculata (2016)." Retrieved from http://pest.ceris.purdue.edu/map.php?code=FBBJCXR&year=2016
North America	United States	Ohio	Cuyahoga County	41°25.8'N	81°40.8'W	2018	0	Emanual IB, Farinas C, Lin S, Pierzynski J, Crouch JA, Peduto Hand F (2019) Occurrence of boxwood blight caused by Calonectria pseudonaviculata in Ohio landscapes. Plant Disease 103: 2670–2670. https://doi.org/https://doi.org/10.1094/PDIS-03-19-0520-PDN
North America	United States	Ohio	Franklin County	40°1.2'N	82°59.4'W	2018	0	Emanual IB, Farinas C, Lin S, Pierzynski J, Crouch JA, Peduto Hand F (2019) Occurrence of boxwood blight caused by Calonectria pseudonaviculata in Ohio landscapes. Plant Disease 103: 2670–2670. https://doi.org/https://doi.org/10.1094/PDIS-03-19-0520-PDN
North America	United States	Ohio	Knox County	40°27.6'N	82°18'W	2018	0	Emanual IB, Farinas C, Lin S, Pierzynski J, Crouch JA, Peduto Hand F (2019) Occurrence of boxwood blight caused by Calonectria pseudonaviculata in Ohio landscapes. Plant Disease 103: 2670–2670. https://doi.org/https://doi.org/10.1094/PDIS-03-19-0520-PDN
North America	United States	Ohio	Lake County	41°41.4'N	81°17.4'W	2012	0	Ohio Department of Agriculture (2012) Boxwood blight confirmed in Ohio. Nursery Magazine, 28 Mar 2012. Available at: https://www.nurserymag.com/article/boxwood-blight-found-in-ohio-lake-county-nursery-losely/#:~:text=The%20Ohio%20Department%20of%20Agriculture,and%20sustainability%20of%20boxwood%20plants. (Accessed 1 Sep 2021)
North America	United States	Ohio	Licking County	40°9'N	82°28.8'W	2018	0	Emanual IB, Farinas C, Lin S, Pierzynski J, Crouch JA, Peduto Hand F (2019) Occurrence of boxwood blight caused by Calonectria pseudonaviculata in Ohio landscapes. Plant Disease 103: 2670–2670. https://doi.org/https://doi.org/10.1094/PDIS-03-19-0520-PDN
North America	United States	Oregon	Clackamas County 1			2019	0	Jerry Weiland, USDA-ARS, pers. comm.; Sacher GO, Weiland JE, Putnam ML, Crouch JA, Castroagudin VL (2020) Confirmation of Calonectria pseudonaviculata causing boxwood blight of Buxus cultivars in Oregon. Plant Disease 104: 1862-1862. https://doi.org/10.1094/PDIS-01-20-0078-PDN
North America	United States	Oregon	Charleston	43°19.8'N	124°21.6'W	2014	0	Bouska C, Pscheidt JW (2016) Beware of boxwood blight! Oregon State University Extension Publication EM 9141. Oregon State University. Available at: https://catalog.extension.oregonstate.edu/em9141/html (Accessed 1 Sep 2021)
North America	United States	Oregon	Clackamas County 2			2019	0	Jerry Weiland, USDA-ARS, pers. comm.; Sacher GO, Weiland JE, Putnam ML, Crouch JA, Castroagudin VL (2020) Confirmation of Calonectria pseudonaviculata causing boxwood blight of Buxus cultivars in Oregon. Plant Disease 104: 1862-1862. https://doi.org/10.1094/PDIS-01-20-0078-PDN
North America	United States	Oregon	Clackamas County 3			2019	0	Jerry Weiland, USDA-ARS, pers. comm.; Sacher GO, Weiland JE, Putnam ML, Crouch JA, Castroagudin VL (2020) Confirmation of Calonectria pseudonaviculata causing boxwood blight of Buxus cultivars in Oregon. Plant Disease 104: 1862-1862. https://doi.org/10.1094/PDIS-01-20-0078-PDN
North America	United States	Oregon	Washington County			2019	0	Jerry Weiland, USDA-ARS, pers. comm.; Sacher GO, Weiland JE, Putnam ML, Crouch JA, Castroagudin VL (2020) Confirmation of Calonectria pseudonaviculata causing boxwood blight of Buxus cultivars in Oregon. Plant Disease 104: 1862-1862. https://doi.org/10.1094/PDIS-01-20-0078-PDN
North America	United States	Oregon	Linn County			2019	0	Jerry Weiland, USDA-ARS, pers. comm.; Sacher GO, Weiland JE, Putnam ML, Crouch JA, Castroagudin VL (2020) Confirmation of Calonectria pseudonaviculata causing boxwood blight of Buxus cultivars in Oregon. Plant Disease 104: 1862-1862. https://doi.org/10.1094/PDIS-01-20-0078-PDN
North America	United States	Oregon	Portland	45°31.2'N	122°39'W	2014	0	Bouska C, Pscheidt JW (2016) Beware of boxwood blight! Oregon State University Extension Publication EM 9141. Oregon State University. Available at: https://catalog.extension.oregonstate.edu/em9141/html (Accessed 1 Sep 2021)
North America	United States	Oregon	Marion County 1			2019	0	Jerry Weiland, USDA-ARS, pers. comm.; Sacher GO, Weiland JE, Putnam ML, Crouch JA, Castroagudin VL (2020) Confirmation of Calonectria pseudonaviculata causing boxwood blight of Buxus cultivars in Oregon. Plant Disease 104: 1862-1862. https://doi.org/10.1094/PDIS-01-20-0078-PDN
North America	United States	Oregon	Marion County 2			2019	0	Jerry Weiland, USDA-ARS, pers. comm.; Sacher GO, Weiland JE, Putnam ML, Crouch JA, Castroagudin VL (2020) Confirmation of Calonectria pseudonaviculata causing boxwood blight of Buxus cultivars in Oregon. Plant Disease 104: 1862-1862. https://doi.org/10.1094/PDIS-01-20-0078-PDN
North America	United States	Pennsylvania	Blair County	40°27'N	78°22.8'W		0	Ford T (2019) Boxwood blight continues to be a problem in Pennsylvania landscapes. PennState Extension, 25 Jun 2016. Available at: https://extension.psu.edu/boxwood-blight-continues-to-be-a-problem-in-pennsylvania-landscapes (Accessed 1 Sep 2021)
North America	United States	Pennsylvania	Bucks County	40°24.6'N	75°15'W		0	Anonymous (2015) Boxwood blight found in nine PA counties. WFMZ 69 News, 21 Jul 2015. Available at: https://www.wfmz.com/news/area/pennsylvania/boxwood-blight-found-in-nine-pa-counties/article_3cb26ad9-f9ad-595e-8a24-4e70a708787a.html (Accessed 1 Sep 2021)
North America	United States	Pennsylvania	Carbon County	40°54'N	75°40.2'W		0	Anonymous (2015) Boxwood blight found in nine PA counties. WFMZ 69 News, 21 Jul 2015. Available at: https://www.wfmz.com/news/area/pennsylvania/boxwood-blight-found-in-nine-pa-counties/article_3cb26ad9-f9ad-595e-8a24-4e70a708787a.html (Accessed 1 Sep 2021)
North America	United States	Pennsylvania	Chester County	40°0'N	75°6'W	2013	0	Anonymous (2014) Boxwood blight, Cylindrocladium pseudonaviculata. Pennsylvania Department of Environment Protection, April 2014. Available at: https://www.dep.state.pa.us/dep/SUBJECT/ADVCOUN/AG/2014/April2014/BWB%20summary%204-14.pdf (Accessed 1 Sep 2021)
North America	United States	Pennsylvania	Columbia County	41°1.8'N	76°21.6'W		0	Anonymous (2015) Boxwood blight found in nine PA counties. WFMZ 69 News, 21 Jul 2015. Available at: https://www.wfmz.com/news/area/pennsylvania/boxwood-blight-found-in-nine-pa-counties/article_3cb26ad9-f9ad-595e-8a24-4e70a708787a.html (Accessed 1 Sep 2021)
North America	United States	Pennsylvania	Cumberland County	40°7.8'N	77°14.4'W	2013	0	Anonymous (2014) Boxwood blight, Cylindrocladium pseudonaviculata. Pennsylvania Department of Environment Protection, April 2014. Available at: https://www.dep.state.pa.us/dep/SUBJECT/ADVCOUN/AG/2014/April2014/BWB%20summary%204-14.pdf (Accessed 1 Sep 2021)
North America	United States	Pennsylvania	Indiana County	40°41.4'N	79°6.6'W	2013	0	Anonymous (2014) Boxwood blight, Cylindrocladium pseudonaviculata. Pennsylvania Department of Environment Protection, April 2014. Available at: https://www.dep.state.pa.us/dep/SUBJECT/ADVCOUN/AG/2014/April2014/BWB%20summary%204-14.pdf (Accessed 1 Sep 2021)
North America	United States	Pennsylvania	Kennett Square	39°52.2'N	75°40.8'W	2020	0	Mobley K (2021) Ensuring the longevity of our boxwood. Longwood Gardens, 12 Jan 2021. Available at: https://longwoodgardens.org/blog/2021-01-12/ensuring-longevity-our-boxwood (Accessed 1 Sep 2021)
North America	United States	Pennsylvania	Lancaster County	40°1.2'N	76°22.8'W	2012	0	Douglas SM (2011) Boxwood blight - a new threat to boxwood in the U.S. Available at: https://portal.ct.gov/-/media/CAES/PDIO/Documents/Presentations/DOUGLASNEGrows2012BOXWOODBLIGHT020312Webpostingpdf.pdf?la=en (Accessed 1 Sep 2021)
North America	United States	Pennsylvania	Philadelphia	39°57'N	75°10.2'W		0	Higgins A (2012) Boxwood facing new blight disease. The Washington Post, 5 Sep 2012. Available at: https://www.washingtonpost.com/lifestyle/home/boxwood-facing-new-blight-disease/2012/09/04/852bf7e6-ee21-11e1-afd6-f55f84bc0c41_story.html?utm_term=.bd4310b0771e (Accessed 1 Sep 2021)
North America	United States	Pennsylvania	Schuylkill County	40°41.4'N	76°10.8'W		0	Anonymous (2015) Boxwood blight found in nine PA counties. WFMZ 69 News, 21 Jul 2015. Available at: https://www.wfmz.com/news/area/pennsylvania/boxwood-blight-found-in-nine-pa-counties/article_3cb26ad9-f9ad-595e-8a24-4e70a708787a.html (Accessed 1 Sep 2021)
North America	United States	Pennsylvania	Warren County	40°41.4'N	76°10.8'W		0	Anonymous (2015) Boxwood blight found in nine PA counties. WFMZ 69 News, 21 Jul 2015. Available at: https://www.wfmz.com/news/area/pennsylvania/boxwood-blight-found-in-nine-pa-counties/article_3cb26ad9-f9ad-595e-8a24-4e70a708787a.html (Accessed 1 Sep 2021)
North America	United States	Rhode Island	Providence County	41°52.8'N	71°46.2'W	2011	0	Douglas SM (2011) Boxwood blight - a new threat to boxwood in the U.S. Available at: https://portal.ct.gov/-/media/CAES/PDIO/Documents/Presentations/DOUGLASNEGrows2012BOXWOODBLIGHT020312Webpostingpdf.pdf?la=en (Accessed 1 Sep 2021)
North America	United States	South Carolina	Charleston	32°46.8'N	79°55.8'W		0	Dabbs A (2015) A case of the boxwood blues: Fungal disease damaging plants. The Post and Courier, 20 Feb 2015. Available at: https://www.postandcourier.com/features/home_and_garden/a-case-of-the-boxwood-blues-fungal-disease-damaging-plants/article_1579d1a2-c878-5d65-9d27-e73d772e72ce.html (Accessed 1 Sep 2021)
North America	United States	South Carolina	Florence	34°12'N	79°45.6'W	2016	0	Anonymous (2016) Devastating boxwood blight discovered in South Carolina. News & Press, 8 Mar 2016. Available at: https://www.newsandpress.net/devastating-boxwood-blight-discovered-in-south-carolina/ (Accessed 1 Sep 2021)
North America	United States	Tennessee	Blount County	35°40.2'N	83°51'W	2018	0	Fulya Baysal-Gurel, pers. comm.
North America	United States	Tennessee	Bradley County	35°11.4'N	84°51.6'W	2018	0	Fulya Baysal-Gurel, pers. comm.
North America	United States	Tennessee	Coffee County	35°27.6'N	86°3'W	2017	0	Fulya Baysal-Gurel, pers. comm.
North America	United States	Tennessee	Davidson County	36°7.8'N	86°49.2'W	2014	0	Fulya Baysal-Gurel, pers. comm.
North America	United States	Tennessee	Giles County	35°5.4'N	86°58.8'W	2017	0	Fulya Baysal-Gurel, pers. comm.
North America	United States	Tennessee	Grundy County	35°24'N	85°40.8'W	2018	0	Fulya Baysal-Gurel, pers. comm.
North America	United States	Tennessee	Hamilton County	35°9.6'N	85°9'W	2014	0	Fulya Baysal-Gurel, pers. comm.
North America	United States	Tennessee	Knox County	35°59.4'N	83°56.4'W	2015	0	Fulya Baysal-Gurel, pers. comm.
North America	United States	Tennessee	Rutherford County	35°46.2'N	86°20.4'W	2017	0	Fulya Baysal-Gurel, pers. comm.
North America	United States	Tennessee	Williamson County	35°55.2'N	86°51.6'W	2015	0	Fulya Baysal-Gurel, pers. comm.
North America	United States	Virginia	Albemarle County	38°3.6'N	78°36.6'W	2015	0	Center for Environmental and Research Information Systems (CERIS). Purdue University. "Survey Status of Boxwood blight; Leaf and stem blight - Calonectria pseudonaviculata (2015)." Retrieved from http://pest.ceris.purdue.edu/map.php?code=FBBJCXR&year=2015
North America	United States	Virginia	Amherst County	37°33.6'N	79°6.6'W	2016	0	Center for Environmental and Research Information Systems (CERIS). Purdue University. "Survey Status of Boxwood blight; Leaf and stem blight - Calonectria pseudonaviculata (2016)." Retrieved from http://pest.ceris.purdue.edu/map.php?code=FBBJCXR&year=2016
North America	United States	Virginia	Augusta County	38°12'N	79°15'W	2015	0	Center for Environmental and Research Information Systems (CERIS). Purdue University. "Survey Status of Boxwood blight; Leaf and stem blight - Calonectria pseudonaviculata (2015)." Retrieved from http://pest.ceris.purdue.edu/map.php?code=FBBJCXR&year=2015
North America	United States	Virginia	Bedford County	37°15'N	79°28.2'W	2016	0	Center for Environmental and Research Information Systems (CERIS). Purdue University. "Survey Status of Boxwood blight; Leaf and stem blight - Calonectria pseudonaviculata (2016)." Retrieved from http://pest.ceris.purdue.edu/map.php?code=FBBJCXR&year=2016
North America	United States	Virginia	Carroll County	36°40.8'N	80°43.2'W	2015	0	Center for Environmental and Research Information Systems (CERIS). Purdue University. "Survey Status of Boxwood blight; Leaf and stem blight - Calonectria pseudonaviculata (2015)." Retrieved from http://pest.ceris.purdue.edu/map.php?code=FBBJCXR&year=2015
North America	United States	Virginia	Charlottesville	38°3'N	78°29.4'W		0	Feldman M (2018) Boxwood blight alert. Piedmont Master Gardeners, The Garden Shed Newsletter, Vol. 4, November 2018. Available at: https://piedmontmastergardeners.org/article/boxwood-blight-alert/ (Accessed 1 Sep 2021)
North America	United States	Virginia	Chesterfield County	37°22.2'N	77°36.6'W	2013	0	Mills M (2013) Boxwood blight alert! The Colonial Master Gardener, October 2013. Available at: http://jccwmg.org/Newsletters/FinalOct13Newsletter.pdf (Accessed 1 Sep 2021)
North America	United States	Virginia	Culpeper County	38°29.4'N	77°58.2'W	2019	0	Center for Environmental and Research Information Systems (CERIS). Purdue University. "Survey Status of Boxwood blight; Leaf and stem blight - Calonectria pseudonaviculata (2019)." Retrieved from http://pest.ceris.purdue.edu/map.php?code=FBBJCXR&year=2019
North America	United States	Virginia	Essex County	37°58.2'N	76°57.6'W	2016	0	Center for Environmental and Research Information Systems (CERIS). Purdue University. "Survey Status of Boxwood blight; Leaf and stem blight - Calonectria pseudonaviculata (2016)." Retrieved from http://pest.ceris.purdue.edu/map.php?code=FBBJCXR&year=2016
North America	United States	Virginia	Fairfax County	38°54.6'N	77°14.4'W	2013	0	Center for Environmental and Research Information Systems (CERIS). Purdue University. "Survey Status of Boxwood blight; Leaf and stem blight - Calonectria pseudonaviculata (2013)." Retrieved from http://pest.ceris.purdue.edu/map.php?code=FBBJCXR&year=2013
North America	United States	Virginia	Fauquier County	38°43.2'N	77°47.4'W	2014	0	Center for Environmental and Research Information Systems (CERIS). Purdue University. "Survey Status of Boxwood blight; Leaf and stem blight - Calonectria pseudonaviculata (2014)." Retrieved from http://pest.ceris.purdue.edu/map.php?code=FBBJCXR&year=2014
North America	United States	Virginia	Floyd County	36°56.4'N	80°19.2'W	2019	0	Center for Environmental and Research Information Systems (CERIS). Purdue University. "Survey Status of Boxwood blight; Leaf and stem blight - Calonectria pseudonaviculata (2019)." Retrieved from http://pest.ceris.purdue.edu/map.php?code=FBBJCXR&year=2019
North America	United States	Virginia	Grayson County	36°40.2'N	81°12.6'W	2016	0	Center for Environmental and Research Information Systems (CERIS). Purdue University. "Survey Status of Boxwood blight; Leaf and stem blight - Calonectria pseudonaviculata (2016)." Retrieved from http://pest.ceris.purdue.edu/map.php?code=FBBJCXR&year=2016
North America	United States	Virginia	Halifax County	36°41.4'N	78°55.8'W	2020	0	Center for Environmental and Research Information Systems (CERIS). Purdue University. "Survey Status of Boxwood blight; Leaf and stem blight - Calonectria pseudonaviculata (2020)." Retrieved from http://pest.ceris.purdue.edu/map.php?code=FBBJCXR&year=2020
North America	United States	Virginia	Hanover County	37°46.8'N	77°31.2'W	2013	0	Center for Environmental and Research Information Systems (CERIS). Purdue University. "Survey Status of Boxwood blight; Leaf and stem blight - Calonectria pseudonaviculata (2013)." Retrieved from http://pest.ceris.purdue.edu/map.php?code=FBBJCXR&year=2013
North America	United States	Virginia	Henrico County	37°30.6'N	77°19.8'W	2019	0	Center for Environmental and Research Information Systems (CERIS). Purdue University. "Survey Status of Boxwood blight; Leaf and stem blight - Calonectria pseudonaviculata (2019)." Retrieved from http://pest.ceris.purdue.edu/map.php?code=FBBJCXR&year=2019
North America	United States	Virginia	Henry County	36°39.6'N	79°57.6'W	2017	0	Center for Environmental and Research Information Systems (CERIS). Purdue University. "Survey Status of Boxwood blight; Leaf and stem blight - Calonectria pseudonaviculata (2017)." Retrieved from http://pest.ceris.purdue.edu/map.php?code=FBBJCXR&year=2017
North America	United States	Virginia	James City County	37°18'N	76°48'W	2015	0	Centolanza B (2018) Boxwood blight threatens old, new plants. Daily Press, 25 Oct 2018. Available at: https://www.dailypress.com/life/va-vg-boxwood-1027-story.html (Accessed 1 Sep 2021)
North America	United States	Virginia	Loudoun County	39°4.8'N	77°39'W	2016	0	Center for Environmental and Research Information Systems (CERIS). Purdue University. "Survey Status of Boxwood blight; Leaf and stem blight - Calonectria pseudonaviculata (2016)." Retrieved from http://pest.ceris.purdue.edu/map.php?code=FBBJCXR&year=2016
North America	United States	Virginia	Louisa County	37°59.4'N	77°58.2'W	2020	0	Center for Environmental and Research Information Systems (CERIS). Purdue University. "Survey Status of Boxwood blight; Leaf and stem blight - Calonectria pseudonaviculata (2020)." Retrieved from http://pest.ceris.purdue.edu/map.php?code=FBBJCXR&year=2020
North America	United States	Virginia	Lynchburg	37°24.6'N	79°8.4'W		0	Feldman M (2018) Boxwood blight alert. Piedmont Master Gardeners, The Garden Shed Newsletter, Vol. 4, November 2018. Available at: https://piedmontmastergardeners.org/article/boxwood-blight-alert/ (Accessed 1 Sep 2021)
North America	United States	Virginia	Martinsville	36°41.4'N	79°52.2'W		0	Kozelsky H (2018) How do you clean up boxwood blight? Extension holds community meeting. Martinsville Bulletin, 1 Nov 2018. Available at: https://martinsvillebulletin.com/news/how-do-you-clean-up-boxwood-blight-extension-holds-community-meeting/article_42d58c2f-f4a9-54aa-9450-013cbb6b89c3.html (Accessed 1 Sep 2021)
North America	United States	Virginia	Norfolk County	36°51'N	76°17.4'W	2017	0	Center for Environmental and Research Information Systems (CERIS). Purdue University. "Survey Status of Boxwood blight; Leaf and stem blight - Calonectria pseudonaviculata (2017)." Retrieved from http://pest.ceris.purdue.edu/map.php?code=FBBJCXR&year=2017
North America	United States	Virginia	Northhampton County	37°25.8'N	75°54'W	2017	0	Center for Environmental and Research Information Systems (CERIS). Purdue University. "Survey Status of Boxwood blight; Leaf and stem blight - Calonectria pseudonaviculata (2017)." Retrieved from http://pest.ceris.purdue.edu/map.php?code=FBBJCXR&year=2017
North America	United States	Virginia	Pittsylvania County	36°44.4'N	79°28.2'W	2016	0	Center for Environmental and Research Information Systems (CERIS). Purdue University. "Survey Status of Boxwood blight; Leaf and stem blight - Calonectria pseudonaviculata (2016)." Retrieved from http://pest.ceris.purdue.edu/map.php?code=FBBJCXR&year=2016
North America	United States	Virginia	Powhatan County	37°33.6'N	77°52.8'W	2016	0	Kong P, Likins TM, Hong CX (2017) First report of Pachysandra terminalis leaf spot by Calonectria pseudonaviculata in Virginia. Plant Disease 101: 509–509. https://doi.org/https://doi.org/10.1094/PDIS-10-16-1513-PDN
North America	United States	Virginia	Prince Edward County	37°12'N	78°25.8'W	2016	0	Center for Environmental and Research Information Systems (CERIS). Purdue University. "Survey Status of Boxwood blight; Leaf and stem blight - Calonectria pseudonaviculata (2016)." Retrieved from http://pest.ceris.purdue.edu/map.php?code=FBBJCXR&year=2016
North America	United States	Virginia	Prince William County	38°46.8'N	77°36.6'W	2014	0	Center for Environmental and Research Information Systems (CERIS). Purdue University. "Survey Status of Boxwood blight; Leaf and stem blight - Calonectria pseudonaviculata (2014)." Retrieved from http://pest.ceris.purdue.edu/map.php?code=FBBJCXR&year=2014
North America	United States	Virginia	Richmond	37°32.4'N	77°26.4'W	2016	0	Center for Environmental and Research Information Systems (CERIS). Purdue University. "Survey Status of Boxwood blight; Leaf and stem blight - Calonectria pseudonaviculata (2016)." Retrieved from http://pest.ceris.purdue.edu/map.php?code=FBBJCXR&year=2016
North America	United States	Virginia	Roanoke County	37°15'N	80°7.2'W	2016	0	Center for Environmental and Research Information Systems (CERIS). Purdue University. "Survey Status of Boxwood blight; Leaf and stem blight - Calonectria pseudonaviculata (2016)." Retrieved from http://pest.ceris.purdue.edu/map.php?code=FBBJCXR&year=2016
North America	United States	Virginia	Rockingham County	38°34.8'N	78°52.8'W	2016	0	Center for Environmental and Research Information Systems (CERIS). Purdue University. "Survey Status of Boxwood blight; Leaf and stem blight - Calonectria pseudonaviculata (2016)." Retrieved from http://pest.ceris.purdue.edu/map.php?code=FBBJCXR&year=2016
North America	United States	Virginia	Shenandoah County	38°29.4'N	78°37.8'W	2018	0	Center for Environmental and Research Information Systems (CERIS). Purdue University. "Survey Status of Boxwood blight; Leaf and stem blight - Calonectria pseudonaviculata (2018). Retrieved from http://pest.ceris.purdue.edu/map.php?code=FBBJCXR&year=2018
North America	United States	Virginia	Spotsylvania County	38°12'N	77°36.6'W	2017	0	Center for Environmental and Research Information Systems (CERIS). Purdue University. "Survey Status of Boxwood blight; Leaf and stem blight - Calonectria pseudonaviculata (2017)." Retrieved from http://pest.ceris.purdue.edu/map.php?code=FBBJCXR&year=2017
North America	United States	Virginia	Stafford County	38°25.8'N	77°25.2'W	2016	0	Center for Environmental and Research Information Systems (CERIS). Purdue University. "Survey Status of Boxwood blight; Leaf and stem blight - Calonectria pseudonaviculata (2016)." Retrieved from http://pest.ceris.purdue.edu/map.php?code=FBBJCXR&year=2016
North America	United States	Virginia	Staunton	38°9'N	79°4.2'W	2015	0	Hong C (2019) Saving American gardens from boxwood blight. The Boxwood Bulletin 58: 3-9. Available at: https://www.vdacs.virginia.gov/pdf/ABS_Bulletin_19spring_v5blight.pdf (Accessed 1 Sep 2021)
North America	United States	Virginia	Washington	38°42.6'N	78°9.6'W	2018	0	McCaslin J (2018) Boxwood blight hits 50 percent of the town of Washington, spreading elsewhere. Rappahannock News, 18 Oct 2018. Available at: https://www.rappnews.com/news/agriculture/boxwood-blight-hits-50-percent-of-the-town-of-washington-spreading-elsewhere/article_65bb6eb4-c757-57fc-ae1b-ef8e6d182796.html (Accessed 1 Sep 2021)
North America	United States	Virginia	Washington County	36°46.2'N	81°57'W	2018	0	Center for Environmental and Research Information Systems (CERIS). Purdue University. "Survey Status of Boxwood blight; Leaf and stem blight - Calonectria pseudonaviculata (2018). Retrieved from http://pest.ceris.purdue.edu/map.php?code=FBBJCXR&year=2018
North America	United States	Virginia	Westmoreland County	38°6.6'N	76°46.8'W	2014	0	Center for Environmental and Research Information Systems (CERIS). Purdue University. "Survey Status of Boxwood blight; Leaf and stem blight - Calonectria pseudonaviculata (2014)." Retrieved from http://pest.ceris.purdue.edu/map.php?code=FBBJCXR&year=2014
North America	United States	Virginia	Williamsburg	37°16.2'N	76°42.6'W	2015	0	Daughtrey ML (2019) Boxwood blight: threat to ornamentals. Annual Review of Phytopathology 57: 189–209. https://doi.org/10.1146/annurev-phyto-082718-100156
North America	United States	Virginia	Wythe County	36°57'N	81°4.8'W	2020	0	Center for Environmental and Research Information Systems (CERIS). Purdue University. "Survey Status of Boxwood blight; Leaf and stem blight - Calonectria pseudonaviculata (2020)." Retrieved from http://pest.ceris.purdue.edu/map.php?code=FBBJCXR&year=2020
North America	United States	Virginia	York County	37°12.6'N	76°31.8'W	2017	0	Center for Environmental and Research Information Systems (CERIS). Purdue University. "Survey Status of Boxwood blight; Leaf and stem blight - Calonectria pseudonaviculata (2017)." Retrieved from http://pest.ceris.purdue.edu/map.php?code=FBBJCXR&year=2017
North America	United States	West Virginia	Charleston	38°21'N	81°37.8'W	2019	0	Anonymous (2019) Boxwood blight detected in West Virginia. Farm and Dairy, 27 Jun 2019. Available at: https://www.farmanddairy.com/news/boxwood-blight-detected-in-west-virginia/561360.html (Accessed 1 Sep 2021)
North America	United States	Wisconsin	Dane County	43°1.2'N	89°33'W	2019	0	Fieweger S (2020) Boxwood blight. Wisconsin Pest Bulletin, Vol. 65, 30 Apr 2020. Available at: https://datcpservices.wisconsin.gov/pb/pests.jsp?categoryid=43&issueid=340 (Accessed 1 Sep 2021)
North America	United States	Wisconsin	Kenosha County	42°35.4'N	87°50.4'W	2018-2021	0	Shulman M, Hudelson B (2021) Boxwood blight - pest alert. University of Wisconsin-Madison Plant Disease Diagnostics Clinic, Plant Disease Facts, 11 May 2021. Available at: https://pddc.wisc.edu/2019/02/04/boxwood-blight/ (Accessed 1 Sep 2021)
North America	United States	Wisconsin	Milwaukee County	43°2.4'N	87°54.6'W	2018-2021	0	Shulman M, Hudelson B (2021) Boxwood blight - pest alert. University of Wisconsin-Madison Plant Disease Diagnostics Clinic, Plant Disease Facts, 11 May 2021. Available at: https://pddc.wisc.edu/2019/02/04/boxwood-blight/ (Accessed 1 Sep 2021)
North America	United States	Wisconsin	Ozaukee County	43°22.8'N	87°37.2'W	2018-2021	0	Shulman M, Hudelson B (2021) Boxwood blight - pest alert. University of Wisconsin-Madison Plant Disease Diagnostics Clinic, Plant Disease Facts, 11 May 2021. Available at: https://pddc.wisc.edu/2019/02/04/boxwood-blight/ (Accessed 1 Sep 2021)
